# Supplementary material for: Whole genome resequencing identifies the CPQ gene as a determinant of ascites syndrome in broilers
Source: PLoS One. 2018 Jan 2;13(1):e0189544. doi: 10.1371/journal.pone.0189544 (PMC5749702; doi:10.1371/journal.pone.0189544)
Supplement: S1 Table — (XLSX) [file pone.0189544.s001.xlsx]

## Sheet: S1
S1 Table.
Ref ID	Ref Pos	Gene Name	ResM1 - Called Seq	ResM2 - Called Seq	SusM1 - Called Seq	SusM2 - Called Seq	ResM1 - Depth	ResM2 - Depth	SusM1 - Depth	SusM2 - Depth	ResM1 - P not ref	ResM2 - P not ref	SusM1 - P not ref	SusM2 - P not ref	ResM1 - Q call	ResM2 - Q call	SusM1 - Q call	SusM2 - Q call	ResM1 - SNP %	ResM2 - SNP %	SusM1 - SNP %	SusM2 - SNP %	Res-Sus
NC_006089	127549650	CPQ	G>A	G>A	G>A|G	G>A|G	35	42	38	48	1	1	1	1	60	60	16.1596	60	0.9142	0.9761	0.8157	0.625	0.2248
NC_006089	127549653	CPQ	T>C	T>C	T>C|T	T>C|T	36	42	37	46	1	1	1	1	53.055	60	18.8348	60	0.9166	0.9761	0.8108	0.6304	0.22575
NC_006089	127562325	CPQ	G>C	G>C	G>C|G	G>C|G	67	59	63	77	1	1	0.9999	1	60	60	24.517	60	0.8955	0.983	0.7777	0.6753	0.21275
NC_006089	127567116	CPQ	G>A	G>A|G	G>A|G	G>A|G	52	59	62	64	1	1	1	1	24.2476	60	60	60	0.8653	0.6949	0.629	0.4531	0.23905
NC_006089	127567675	CPQ	G>A	G>A	G>A	G>A|G	60	43	55	68	1	1	1	1	60	60	30.4504	60	0.8999	1	0.8727	0.5882	0.2195
NC_006089	127575591	CPQ	T>G	T>G	T>G	T>G|T	74	72	63	56	1	1	0.9999	1	60	60	23.0817	60	0.9324	1	0.8571	0.6607	0.2073
NC_006089	127596710	CPQ	GC>AT|GC	GC>AT|GC	GC>AT|GC	GC>AT|GC	59	68	53	63	0.9999	0.9999	1	1	22.0853	27.0393	60	60	0.7966	0.7794	0.6794	0.4882	0.2042
NC_006089	127620023	CPQ	G>C	G>C	G>C|A	G>C|G	67	38	57	46	1	1	1	1	37.445	36.8041	60	46.5221	0.8208	0.8947	0.5964	0.6521	0.2335
NC_006089	127628919	CPQ	A>G|A	A>G|A	A>G|A	A>G|A	40	40	47	48	1	1	0.9999	0.9999	60	60	60	49.1715	0.4749	0.5249	0.2978	0.25	0.226
NC_006089	127629219	CPQ	T>A|T	T>A	T>A|T	T>A|T	14	19	24	34	1	1	1	0.9947	48.4361	60	60	22.7818	0.6428	1	0.5833	0.2058	0.42685
NC_006089	127629265	CPQ	C>T|C	C>T	C>T|C	C>T|C	12	19	25	32	1	1	1	0.9804	36.5913	60	42.5476	16.9977	0.6666	1	0.72	0.1875	0.37955
NC_006089	127639542	CPQ	T > del 1 | T	T > del 1 | T	T > del 1 | T	T > del 1 | T	12	22	22	29	1	1	0.9999	0.9999	53.2951	55.3739	60	49.6522	0.5833	0.6818	0.409	0.2758	0.29015
NC_006089	127640822	CPQ	C > del 1	C > del 1	CT > del 2 | CT	CT > del 2 | CT	12	12	12	20	1	1	0.9793	0.9674	60	60	19.5599	14.7332	1	1	0.4166	0.5	0.5417
NC_006089	127642238	CPQ	C>A	C>A	C>A|C	C>A|C	9	25	16	24	1	1	1	1	60	60	25.8236	52.3547	1	1	0.75	0.7083	0.27085
NC_006089	127643006	CPQ	- > ins T | ins G	- > ins G	T>G|T	T>G|T	16	22	11	35	1	1	0.9822	1	52.155	36.0063	17.4248	60	0.625	0.909	0.2727	0.4	0.43065
NC_006089	127643497	CPQ	- > ins T | -	- > ins T	- > ins T | -	- > ins T | -	9	21	17	21	1	1	1	1	2.39969	12.1448	60	60	0.7777	0.8571	0.5882	0.619	0.2138
NC_006089	127643881	CPQ	C>G|C	C>G|C	C>G|A	C>G|C	51	53	46	48	1	1	1	1	60	33.9548	60	60	0.4509	0.7169	0.3478	0.3958	0.2121
NC_006089	127650271	CPQ	A>T	A>T	A>T|A	A>T|A	10	18	18	22	1	1	1	1	60	60	60	60	1	1	0.5555	0.5454	0.44955
NC_006089	127655566	CPQ	G>A	G>A	G>A|G	G>A|G	18	27	11	16	1	1	0.989	0.9999	0.39455	60	19.5709	58.2678	0.8333	1	0.2727	0.375	0.5928
NC_006089	127658779	CPQ	C>T	C>T	C>T|C	C>T|C	9	15	17	24	1	1	1	0.9999	60	60	60	60	1	1	0.5882	0.4166	0.4976
NC_006089	127658784	CPQ	GA>TC	GA>TC	GA>TC|GA	GA>TC|GA	9	11	16	24	1	1	1	1	60	52.2639	59.1339	60	1	0.9545	0.5937	0.4166	0.4721
NC_006089	127658788	CPQ	C>T	C>T	C>T|C	C>T|C	11	12	18	24	1	1	1	1	60	60	60	60	1	1	0.6111	0.4166	0.48615
NC_006089	127661070	CPQ	T>G	T>G	T>G|T	T>G|T	13	24	25	25	1	1	1	1	60	60	52.3547	60	1	1	0.68	0.56	0.38
NC_006089	127661073	CPQ	A>T	A>T	A>T|A	A>T|A	12	24	25	24	1	1	1	1	60	60	44.7661	60	1	1	0.72	0.5416	0.3692
NC_006089	127661118	CPQ	T>C	T>C	T>C|T	T>C|T	9	23	22	24	1	1	1	1	60	60	0.0661	60	1	1	0.8181	0.625	0.27845
NC_006089	127663089	CPQ	C>T	C>T	C>T|C	C>T|C	10	18	18	34	1	1	1	1	60	60	20.308	60	1	1	0.7777	0.4705	0.3759
NC_006089	127663408	CPQ	G>C	G>C	G>C|G	G>C|G	14	21	22	28	1	1	1	1	60	60	60	60	1	1	0.6363	0.4642	0.44975
NC_006089	127664194	CPQ	TG>CA	TG>CA|GG	TG>CA|TG	TG>CA|TG	10	23	12	19	1	1	0.9296	0.9907	43.5123	34.7614	16.5534	29.2533	0.8999	0.6956	0.3333	0.2565	0.50285
NC_006089	127664203	CPQ	A>G	A>G|A	A>G|A	A>G|A	13	23	12	19	1	1	0.949	0.9999	36.0368	40.9124	12.699	44.0498	0.923	0.7391	0.3333	0.3157	0.50655
NC_006089	127664787	CPQ	GT>AG	GT>AG	GT>AG|GT	GT>AG|GT	11	23	18	18	1	1	1	0.9999	60	60	38.1934	60	1	1	0.7222	0.3888	0.4445
NC_006089	127664922	CPQ	G>T	G>T	G>T|G	G>T|G	14	23	16	23	1	1	1	0.9999	60	60	23.4025	60	1	1	0.75	0.3478	0.4511
NC_006089	127667779	CPQ	T>C	T>C	T>C	T>C|T	9	26	18	32	1	1	1	1	60	60	0.39455	55.6066	1	1	0.8333	0.6875	0.2396
NC_006089	127667803	CPQ	A>G	A>G	A>G|A	A>G|A	12	20	20	34	1	1	1	1	60	60	14.7332	60	1	1	0.8	0.4117	0.39415
NC_006089	127668064	CPQ	C>A|C	C>A	C>A|C	C>A|C	15	27	21	22	1	1	1	1	28.5537	60	60	60	0.7333	1	0.5714	0.4545	0.3537
NC_006089	127668245	CPQ	T>C	T>C	T>C|T	T>C|T	12	14	20	15	1	1	1	1	60	60	5.67421	28.5537	1	1	0.8	0.7333	0.23335
NC_006089	127669740	CPQ	C>A	C>A	C>A|C	C>A|C	11	13	20	20	1	1	1	1	60	60	47.7153	60	1	1	0.6999	0.6499	0.3251
NC_006089	127669869	CPQ	T>C	T>C	T>C|T	T>C|T	16	15	32	25	1	1	1	0.9999	60	60	60	60	1	1	0.4687	0.4	0.56565
NC_006089	127669894	CPQ	T>A	T>A	T>A|T	T>A|T	13	14	26	26	1	1	1	0.9999	60	60	60	55.3719	1	1	0.3846	0.3076	0.6539
NC_006089	127669901	CPQ	GA>TT	GA>TT	GA>TT|GA	GA>TT|GA	10	14	25	27	1	1	1	0.9998	60	60	60	42.3321	1	1	0.4115	0.2592	0.66465
NC_006089	127670474	CPQ	G>C	G>C	G>C|G	G>C|G	14	24	29	25	1	1	1	1	60	60	60	60	1	1	0.4827	0.5199	0.4987
NC_006089	127670479	CPQ	A>G	A>G	A>G|A	A>G|A	15	23	27	26	1	1	1	1	60	60	60	60	1	1	0.5555	0.5769	0.4338
NC_006089	127670499	CPQ	A>G	A>G	A>G|A	A>G|A	14	23	25	30	1	1	1	1	60	60	60	60	1	1	0.68	0.6	0.36
NC_006089	127670525	CPQ	A>G	A>G	A>G|A	A>G|A	11	15	20	24	1	1	0.9999	1	60	60	60	60	1	1	0.4	0.5	0.55
NC_006089	127670527	CPQ	T>C	T>C	T>C|T	T>C|T	11	15	20	26	1	1	0.9999	1	60	60	60	60	1	1	0.4	0.423	0.5885
NC_006089	127670534	CPQ	A>C	A>C	A>C|A	A>C|A	11	17	21	22	1	1	1	1	60	60	60	60	1	1	0.4761	0.5	0.51195
NC_006089	127670655	CPQ	C>G	C>G	C>G|C	C>G|C	11	22	18	20	1	1	1	0.9999	60	60	60	46.8279	1	1	0.5	0.3	0.6
NC_006089	127670691	CPQ	T>C	T>C	T>C|T	T>C|T	16	21	12	16	1	1	1	0.9999	60	60	36.5913	60	1	1	0.6666	0.4375	0.44795
NC_006089	127670713	CPQ	G>A	G>A	G>A|G	G>A|G	16	28	13	21	1	1	1	1	60	60	34.0819	60	1	1	0.6153	0.619	0.38285
NC_006089	127670769	CPQ	A>G	A>G	A>G|A	A>G|A	17	24	19	30	1	1	1	1	60	60	60	60	1	1	0.5789	0.5	0.46055
NC_006089	127670818	CPQ	G>C	G>C	G>C|G	G>C|G	13	24	19	32	1	1	1	1	60	60	55.7333	60	1	0.9583	0.6315	0.5625	0.38215
NC_006089	127671804	CPQ	A>G|A	A>G|A	A>G|A	A>G|A	39	47	47	45	1	1	1	1	31.5233	11.0954	60	60	0.7692	0.8085	0.5531	0.5555	0.23455
NC_006089	127680287	CPQ	C>T	C>T	C>T|C	C>T|C	9	24	30	26	1	1	1	1	60	60	22.4078	33.0783	1	1	0.8	0.7692	0.2154
NC_006089	127680292	CPQ	A>G	A>G	A>G|A	A>G|A	10	23	29	27	1	1	1	1	60	60	25.0956	30.432	1	1	0.7931	0.7777	0.2146
NC_006089	127680504	CPQ	T>C|T	T>C	T>C|T	T>C|T	17	21	37	36	1	1	1	0.9999	60	60	60	53.2401	0.5882	1	0.4054	0.2777	0.45255
NC_006089	127681613	CPQ	T>C|T	T>C	T>C|T	T>C|T	15	28	21	27	1	1	1	0.9999	60	60	60	44.8905	0.6	1	0.5714	0.2592	0.3847
NC_006089	127682992	CPQ	G>A|G	G>A	G>A|G	G>A|G	10	23	20	22	0.9999	1	1	0.9982	41.763	60	60	27.5284	0.6	1	0.55	0.2272	0.4114
NC_006089	127683201	CPQ	C>T	C>T	C>T|C	C>T|C	9	24	18	34	1	1	1	1	60	60	53.4883	35.8346	1	1	0.6666	0.7647	0.28435
NC_006089	127686129	CPQ	G>A	G>A	G>A|G	G>A|G	15	17	15	28	1	1	1	0.9999	60	60	28.5537	60	1	1	0.7333	0.3571	0.4548
NC_006089	127686995	CPQ	- > ins G | -	A > del 1 | A	A > del 1 | A	A > del 1 | A	12	9	24	22	0.9999	0.9999	0.9999	0.9999	6.39917	12.9655	60	60	0.6363	0.6666	0.375	0.3636	0.28215
NC_006089	127687473	CPQ	A>G	A>G	A>G|A	A>G|A	12	25	27	29	1	1	1	1	60	60	13.8439	60	1	1	0.8148	0.3793	0.40295
NC_006089	127687589	CPQ	TTTT > del 4 | TTTT	TTTTCA > del 6	TTTTCA > del 6 | TTTTCA	TTTTCA > del 6 | TTTTCA	13	25	23	31	1	1	1	1	13.9314	36.2435	60	60	0.7692	0.9091	0.6002	0.4171	0.3305
NC_006089	127687654	CPQ	A>G	A>G	A>G|A	A>G|A	15	19	23	26	1	1	1	1	60	60	40.9124	60	1	1	0.7391	0.3846	0.43815
NC_006089	127688617	CPQ	CA>AG|CA	CA>AG	CA>AG|CA	CA>AG|CA	9	29	18	17	0.9999	1	0.9999	0.9999	44.262	60	53.4883	40.803	0.5555	1	0.3333	0.2941	0.46405
NC_006089	127692281	CPQ	T>C|T	T>C	T>C|T	T>C|T	12	12	18	22	1	1	0.9999	0.9999	53.2951	60	60	43.4827	0.5833	1	0.3888	0.2727	0.4609
NC_006089	127694192	CPQ	T>C	T>C	T>C|T	T>C|T	12	25	23	18	1	1	1	1	33.0327	60	38.7553	60	0.9166	1	0.7391	0.5555	0.311
NC_006089	127694686	CPQ	C>G	C>G	C>G|C	C>G|C	12	30	22	28	1	1	1	0.9999	37.893	60	51.3001	42.3571	0.9166	1	0.6818	0.25	0.4924
NC_006089	127694769	CPQ	C>T|C	C>T	C>T|C	C>T|C	10	25	12	24	1	1	1	1	22.3599	60	53.2951	60	0.6999	1	0.5833	0.4166	0.35
NC_006089	127694909	CPQ	G>A	G>A	G>A|G	G>A|G	17	19	13	39	1	1	1	1	60	60	33.9423	60	1	1	0.6923	0.4102	0.44875
NC_006089	127695306	CPQ	C>T|C	C>T	C>T|C	C>T|C	11	20	19	22	1	1	0.9999	1	39.2015	57.0666	60	60	0.6363	0.9499	0.3684	0.409	0.4044
NC_006089	127695329	CPQ	A>T|A	A>T	A>T|A	A>T|A	10	19	19	25	0.9999	1	0.9999	0.9999	41.763	60	60	60	0.6	1	0.3684	0.36	0.4358
NC_006089	127697086	CPQ	C>A	C>A	C>A|C	C>A|C	17	31	26	24	1	1	1	1	60	60	60	60	1	1	0.6538	0.5833	0.38145
NC_006089	127699891	CPQ	G>A	G>A	G>A|G	G>A|G	10	20	27	30	1	1	1	1	60	60	60	60	1	1	0.5925	0.5333	0.4371
NC_006089	127699894	CPQ	G>A	G>A	G>A|G	G>A|G	10	20	25	30	1	1	1	1	60	60	60	60	1	1	0.56	0.5333	0.45335
NC_006089	127700507	CPQ	G>T	G>T	G>T|G	G>T|G	15	24	9	25	1	1	0.6347	1	60	60	2.39969	57.6965	1	1	0.2222	0.68	0.5489
NC_006089	127700591	CPQ	C>T	C>T	C>T|C	C>T|C	15	29	13	21	1	1	1	1	60	60	50.8946	60	1	1	0.6153	0.5714	0.40665
NC_006089	127700679	CPQ	T>C|T	T>C	T>C|T	T>C|T	11	23	14	23	0.9999	1	0.9611	0.9999	55.6234	60	13.9314	40.9124	0.4545	1	0.2142	0.2608	0.48975
NC_006089	127700696	CPQ	T>C	T>C	T>C|T	T>C|T	9	21	15	23	1	1	1	1	60	60	38.7044	60	1	1	0.6666	0.5217	0.40585
NC_006089	127700717	CPQ	G>A	G>A	G>A|G	G>A|G	10	16	13	23	1	1	0.9999	1	60	60	60	60	1	1	0.5384	0.5217	0.46995
NC_006089	127701380	CPQ	A>G	A>G	A>G|A	A>G|A	12	25	15	16	1	1	1	0.9999	60	60	28.5537	52.155	1	1	0.7333	0.375	0.44585
NC_006089	127702316	CPQ	C>T	C>T	C>T	C>T|C	13	17	12	20	1	1	1	1	60	60	46.8542	60	1	1	0.9166	0.4499	0.31675
NC_006089	127702909	CPQ	A>G	A>G	A>G|A	A>G	27	16	13	21	1	1	1	1	60	60	32.7433	9.0861	1	1	0.6923	0.8571	0.2253
NC_006089	127704989	CPQ	C>A	C>A	C>A|C	C>A	15	22	22	24	1	1	1	1	60	60	60	17.8239	1	1	0.5909	0.875	0.26705
NC_006089	127705230	CPQ	G>A|G	G>A	G>A|G	G>A|G	15	33	23	22	1	1	1	0.9999	60	60	60	48.5713	0.6	0.9696	0.4782	0.3181	0.38665
NC_006089	127705450	CPQ	C>A	C>A	C>A|C	C>A|C	14	21	20	26	1	1	1	0.9999	60	60	60	47.4026	1	1	0.55	0.2692	0.5904
NC_006089	127707854	CPQ	T>C|T	T>C	T>C|T	T>C|T	10	17	19	28	1	1	1	1	22.3599	60	60	60	0.6999	1	0.4736	0.4642	0.38105
NC_006089	127708703		G>C	G>C	G>C|G	G>C|G	19	18	22	22	1	1	1	1	60	60	57.1932	57.1932	1	1	0.6818	0.6818	0.3182
NC_006089	127710341		C>T|C	C>T	C>T|C	C>T|C	19	24	19	19	1	1	1	1	15.7258	60	44.0498	57.1357	0.7894	1	0.6842	0.6315	0.23685
NC_006089	127711985		T>C|T	T>C|T	TG>CG|TG	TG>CG|TG	29	35	40	34	1	1	0.2401	0.9345	60	60	32.5014	35.7734	0.4482	0.6	0.2701	0.2647	0.2567
NC_006089	127712193		G>A	G>A	G>A|G	G>A|G	14	26	13	30	1	1	1	1	60	60	13.9314	60	1	1	0.7692	0.5333	0.34875
NC_006089	127712253		T>C	T>C	T>C|T	T>C|T	15	26	18	28	1	1	1	1	60	60	38.1934	60	1	1	0.7222	0.4285	0.42465
NC_006089	127712255		C>T	C>T	C>T|C	C>T|C	15	27	17	27	1	1	1	1	60	60	21.2691	60	1	1	0.7647	0.4444	0.39545
NC_006089	127712287		- > ins T	- > ins T	- > ins T | -	- > ins T | -	11	26	22	29	1	1	1	0.9999	3.45898	57.1212	43.4827	60	0.8181	0.8846	0.7272	0.3448	0.31535
NC_006089	127713841		T>C	T>C	T>C|T	T>C|T	15	24	22	25	1	1	1	1	60	60	51.2336	60	1	0.9583	0.6818	0.5199	0.3783
NC_006089	127713957		G>T	G>T	G>T|G	G>T|G	10	20	25	26	1	1	1	1	60	60	49.8914	60	1	1	0.72	0.5	0.39
NC_006089	127716019		T>A|T	T>A	T>A|T	T>A|T	11	27	22	31	0.9999	1	1	1	39.2015	50.8839	60	60	0.6363	0.9259	0.4545	0.387	0.36035
NC_006089	127716129		T>C	T>C	T>C|T	T>C|T	15	17	20	24	1	1	1	1	60	60	32.9007	60	1	1	0.75	0.625	0.3125
NC_006089	127716140		T>C	T>C	T>C|T	T>C|T	16	19	18	23	1	1	1	1	60	60	60	60	1	1	0.5555	0.4347	0.5049
NC_006089	127716246		G>A	G>A	G>A|G	G>A|G	11	21	17	23	1	1	1	0.9967	60	60	60	24.8176	1	1	0.5294	0.2173	0.62665
NC_006089	127717771		G>A|G	G>A	G>A|G	G>A|G	16	23	15	30	0.9999	1	1	1	60	60	60	60	0.4375	1	0.5333	0.4666	0.2188
NC_006089	127717841		A>G|A	A>G	A>G|A	A>G|A	16	25	21	24	0.9999	1	1	1	60	60	60	60	0.4375	1	0.5714	0.4583	0.2039
NC_006089	127717997		T>C	T>C	T>C|T	T>C|T	16	15	22	25	1	1	1	1	60	60	60	49.5869	1	1	0.5454	0.72	0.3673
NC_006089	127718769		G>T	G>T	G>T|G	G>T|G	9	21	19	31	1	1	1	1	60	60	51.0353	60	1	1	0.6842	0.5483	0.38375
NC_006089	127720389		C>T	C>T	C>T|C	C>T|C	13	21	32	24	1	1	1	1	60	60	56.5998	60	1	1	0.7187	0.5	0.39065
NC_006089	127720783		CT>GC	CT>GC	CT>GC|CT	CT>GT|CT	9	23	25	11	1	1	1	0.989	60	60	52.1612	29.3862	1	1	0.6399	0.4545	0.4528
NC_006089	127722572		- > ins GGGT	G>T|G, - > ins GGGT	G>T|G, - > ins GGGT	G>T|G, - > ins GGGT	24	36	28	22	1	0.9999	0.9999	0.9977	6.72534	57.7299	54.4208	26.5372	0.6086	0.5	0.3928	0.2954	0.2102
NC_006089	127723392		T>C	T>C	T>C|T	T>C	16	20	13	13	1	1	1	1	60	60	13.9314	7.22888	1	1	0.7692	0.7692	0.2308
NC_006089	127725271		G>A	G>A	G>A|G	G>A|G	12	24	16	23	1	1	1	1	60	60	60	60	1	1	0.5625	0.3913	0.5231
NC_006089	127725706		G>A	G>A	G>A|G	G>A|G	13	22	25	21	1	1	1	1	60	60	60	60	1	1	0.6	0.619	0.3905
NC_006089	127725771		T>C	T>C	T>C|T	T>C|T	13	24	18	17	1	1	1	1	60	60	38.1934	55.9013	1	1	0.7222	0.647	0.3154
NC_006089	127725803		T>C	T>C	T>C|T	T>C|T	14	26	19	17	1	1	1	1	60	60	34.0391	60	1	1	0.7368	0.5882	0.3375
NC_006089	127726092		C>G	C>G	C>G|C	C>G|C	13	12	23	25	1	1	1	0.9999	60	60	60	60	1	1	0.6086	0.36	0.5157
NC_006089	127726112		T>A	T>A	T>A|T	T>A|T	13	19	24	27	1	1	1	0.9999	60	60	60	44.8905	1	1	0.4583	0.2592	0.64125
NC_006089	127726268		C>G	C>G	C>G|C	C>G|C	9	15	22	22	1	1	1	1	60	60	57.1932	60	1	1	0.6818	0.5909	0.36365
NC_006089	127726578		T>C	T>C	T>C|T	T>C|T	9	27	16	23	1	1	1	1	60	60	60	60	1	1	0.5625	0.6086	0.41445
NC_006089	127727658		T>C	T>C	T>C|T	T>C|T	11	21	12	16	1	1	1	1	60	60	16.76	60	1	1	0.75	0.5625	0.34375
NC_006089	127728250		T>C	T>C	T>C|T	T>C|T	13	19	21	15	1	1	1	0.9999	60	60	39.9398	53.5745	1	1	0.7142	0.4	0.4429
NC_006089	127729001		T>C	T>C	T>C|T	T>C|T	9	23	27	24	1	1	1	1	60	60	30.432	60	1	1	0.7777	0.5416	0.34035
NC_006089	127729934		C>T	C>T	C>T|C	C>T|C	13	22	18	23	1	1	1	1	60	60	20.308	48.524	1	1	0.7777	0.6956	0.26335
NC_006089	127730326		A>T|A	A>T	A>T|A	A>T|A	12	15	17	25	1	1	1	0.9997	53.2951	60	60	35.7082	0.5833	1	0.5294	0.2399	0.407
NC_006089	127730380		T>A|T	T>A	T>A|T	T>A|T	14	19	17	28	1	1	1	1	31.2613	60	55.9013	60	0.7142	1	0.647	0.3571	0.35505
NC_006089	127730700		T>C	T>C	T>C|T	T>C|T	17	20	11	30	1	1	0.9999	1	7.45245	41.5136	55.6234	50.1817	0.8235	0.8999	0.5454	0.7333	0.22235
NC_006089	127731985		G>A|G	G>A	G>A|G	G>A|G	11	20	24	18	0.9999	1	1	0.9999	55.6234	60	60	60	0.5454	1	0.4166	0.3888	0.37
NC_006089	127732088		C>T|C	C>T	C>T|C	C>T|C	17	20	21	22	1	1	0.9999	1	60	60	54.4182	60	0.5882	0.9499	0.3333	0.5	0.3524
NC_006089	127732919		T>C	T>C	T>C|T	T>C|T	16	20	20	27	1	1	1	1	60	60	60	60	1	1	0.6499	0.3703	0.4899
NC_006089	127733839		T>G	T>G	T>G|T	T>G|T	10	25	20	22	1	1	0.9186	0.9999	60	60	10.5277	60	1	1	0.2	0.409	0.6955
NC_006089	127733854		C>G	C>G	C>G|C	C>G|C	9	23	14	22	1	1	0.9999	1	60	60	60	57.1932	1	1	0.5714	0.6818	0.3734
NC_006089	127734627		G>A	G>A	G>A|G	G>A|G	13	22	23	23	1	1	1	1	60	60	60	60	1	1	0.6521	0.4782	0.43485
NC_006089	127735164		C>T	C>T	C>T|C	C>T|C	11	30	22	27	1	1	1	0.9992	60	60	60	31.3708	1	0.9666	0.5	0.2222	0.6222
NC_006089	127735718		A>C|A	A>C	A>C|A	A>C|A	12	21	25	17	1	1	0.9999	0.9999	45.5739	60	60	60	0.5833	1	0.36	0.4117	0.4058
NC_006089	127736000		T>C	T>C	T>C|T	T>C|T	10	22	16	28	1	1	1	1	27.0247	60	43.3834	60	0.8999	1	0.6875	0.5	0.3562
NC_006089	127736360		A>G	A>G	A>G|A	A>G|A	9	23	20	23	1	1	1	1	60	60	51.4967	60	1	1	0.6499	0.5652	0.39245
NC_006089	127736682		T>C	T>C	T>C|T	T>C|T	9	27	14	17	1	1	1	0.9999	60	60	11.0879	60	1	1	0.7857	0.4117	0.4013
NC_006089	127737331		A>G|A	A>G	A>G|A	A>G|A	12	26	18	21	1	1	0.9999	0.9999	36.5913	60	60	54.8488	0.6666	0.9615	0.4444	0.3333	0.4252
NC_006089	127737348		T>C	T>C	T>C|T	T>C|T	13	31	22	26	1	1	1	0.9999	60	60	60	60	1	1	0.6363	0.3846	0.48955
NC_006089	127737689		G>A	G>A	G>A|G	G>A|G	9	31	10	14	1	1	0.9999	1	24.0208	60	41.763	48.4361	0.8888	1	0.4	0.6428	0.423
NC_006089	127737829		T>C	T>C	T>C|T	T>C|T	12	21	14	36	1	1	1	1	60	60	48.4361	60	1	1	0.6428	0.6111	0.37305
NC_006089	127738659		A>T	A>T	A>T|A	A>T|A	13	18	20	41	1	1	1	1	60	60	60	60	1	1	0.6499	0.5121	0.419
NC_006089	127738663		AA > del 2	AA > del 2	AA > del 2 | AA	AA > del 2 | AA	12	18	20	39	1	1	1	1	48.0184	24.1317	60	60	0.9615	0.8888	0.6	0.4102	0.42005
NC_006089	127738832		C>T	C>T	C>T|C	C>T|C	12	24	12	31	1	1	1	1	60	60	53.2951	60	1	1	0.5833	0.4193	0.4987
NC_006089	127738894		G>C	G>C	G>C|G	G>C|G	12	20	13	37	1	1	1	1	60	60	25.448	60	1	1	0.6923	0.4864	0.41065
NC_006089	127738920		A>G	A>G	A>G|A	A>G|A	14	20	16	32	1	1	1	1	60	60	43.3834	60	1	1	0.6875	0.5625	0.375
NC_006089	127740036		T>C	T>C	TG>CG	TG>CG|CA	14	18	20	33	1	1	0.1098	0.9999	60	60	34.5431	57.2015	1	1	0.5714	0.6363	0.39615
NC_006089	127740389		G>C	G>C	G>C|G	G>C|G	13	14	26	26	1	1	1	1	60	60	47.4026	60	1	1	0.7307	0.5	0.38465
NC_006089	127740425		TTG > del 3	TTG > del 3	TTG > del 3 | TTG	TTG > del 3 | TTG	13	17	20	25	1	1	1	1	60	57.0193	14.7332	60	1	0.9814	0.8	0.5066	0.3374
NC_006089	127740448		G>T	G>T	G>T|G	G>T|G	11	20	21	34	1	1	1	1	60	60	11.9278	60	1	1	0.8095	0.5882	0.30115
NC_006089	127740459		G>A	G>A	G>A|G	G>A|G	9	22	24	37	1	1	1	1	60	60	3.4534	60	1	1	0.8333	0.6216	0.27255
NC_006089	127743259		CA>TG|CA	CA>TG|CA	CA>TG|CA	CA>TG|CA	18	19	20	18	1	1	0.9973	0.9992	52.4414	60	29.2994	34.5877	0.5	0.4736	0.25	0.2777	0.22295
NC_006089	127743264		- > ins C | -	- > ins C | -	- > ins C | -	- > ins C | -	24	22	30	21	0.9999	1	0.7618	0.9397	60	60	5.0506	11.9278	0.375	0.409	0.1666	0.1904	0.2135
NC_006089	127743266		- > ins AGGGAAT	- > ins AGGGAAT	-	- > ins AGGGAAT	29	28	32	27	1	1	0.4945	0.9998	60	60	0.09397	41.5575	0.3793	0.5	0.1562	0.2592	0.23195
NC_006089	127743694		T>C	T>C	T>C|T	T>C	16	18	26	30	1	1	1	1	57.2045	60	60	22.0706	0.9375	1	0.6153	0.8666	0.2278
NC_006089	127743788		T>C	T>C	T>C|T	T>C	11	24	23	32	1	1	1	1	60	60	60	60	1	1	0.6086	0.9375	0.22695
NC_006089	127743796		C>T	C>T	C>T|C	C>T	12	26	20	33	1	1	1	1	60	60	60	60	1	1	0.55	0.9393	0.25535
NC_006089	127743820		- > ins T	- > ins T	- > ins T | -	- > ins T | -	10	23	20	24	1	1	1	1	27.0247	60	60	42.0799	0.8999	1	0.6499	0.7083	0.27085
NC_006089	127743876		T>C	T>C	T>C|T	T>C|T	11	21	20	22	1	1	1	1	60	60	60	22.9443	1	1	0.6499	0.7727	0.2887
NC_006089	127743880		T>C	T>C	T>C|T	T>C|T	11	19	18	22	1	1	1	1	60	60	38.1934	27.5284	1	1	0.7222	0.7727	0.25255
NC_006089	127743910		G>A	G>A	G>A|G	G>A|G	14	20	20	24	1	1	1	1	60	60	54.5237	37.4962	1	1	0.6499	0.75	0.30005
NC_006089	127745172		T>C	T>C	T>C|T	T>C|T	9	24	21	24	1	1	1	1	60	60	60	60	1	1	0.4761	0.5416	0.49115
NC_006089	127745678		G>A	G>A	G>A|G	G>A|G	11	16	19	23	1	1	1	1	60	60	60	60	1	1	0.5263	0.5217	0.476
NC_006089	127747781		T > del 1	T > del 1	T > del 1 | T	T > del 1 | T	15	26	18	24	1	1	1	1	60	23.6689	52.6519	38.3202	1	0.8846	0.6666	0.75	0.234
NC_006089	127748036		A>G	A>G	A>G|A	A>G	15	18	15	22	1	1	1	1	60	60	20.0743	11.9942	1	1	0.7333	0.8636	0.20155
NC_006089	127748849		A>G	A>G	A>G|A	A>G|A	12	20	16	22	1	1	1	0.9999	60	60	43.3834	57.1932	1	1	0.6875	0.3181	0.4972
NC_006089	127749474		A>G	A>G	A>G	A>G|A	10	13	13	24	1	1	1	0.9999	60	60	9.34489	52.3547	1	1	0.8461	0.2916	0.43115
NC_006089	127749476		C>T	C>T	C>T	C>T|C	10	13	13	24	1	1	1	0.9999	60	60	9.34489	52.3547	1	1	0.8461	0.2916	0.43115
NC_006089	127751311		C>T|C	C>T	C>T|C	C>T|C	22	26	20	23	1	1	0.9999	0.9999	57.1932	47.906	60	43.4827	0.6818	0.923	0.4	0.2608	0.472
NC_006089	127751565		T>C|T	T>C|T	T>C|T	T>C|T	30	35	29	39	1	1	0.9999	0.9999	60	60	52.6193	57.0211	0.6333	0.3714	0.2758	0.282	0.22345
NC_006089	127751588		A>C	A>C	A>C|A	A>C|A	16	28	26	32	1	1	1	1	60	7.95133	60	60	0.9375	0.8571	0.5769	0.5625	0.3276
NC_006089	127751669		T>C	T>C	T>C|T	T>C|T	11	31	26	26	1	1	1	1	60	60	57.6159	60	1	1	0.6923	0.5769	0.3654
NC_006089	127751821		T>C	T>C	T>C|T	T>C|T	10	24	19	19	1	1	1	1	60	60	60	60	1	1	0.5263	0.5263	0.4737
NC_006089	127752040		T>C	T>C	T>C|T	T>C|T	11	17	19	27	1	1	1	0.9603	60	60	60	13.8439	1	1	0.5263	0.1851	0.6443
NC_006089	127752069		T>C	T>C	T>C|T	T>C|T	9	21	19	23	1	1	1	0.9996	60	60	60	34.3886	1	1	0.5263	0.2608	0.60645
