# Supplementary material for: Whole genome resequencing identifies the CPQ gene as a determinant of ascites syndrome in broilers
Source: PLoS One. 2018 Jan 2;13(1):e0189544. doi: 10.1371/journal.pone.0189544 (PMC5749702; doi:10.1371/journal.pone.0189544)
Supplement: S2 Table — (XLSX) [file pone.0189544.s002.xlsx]

## Sheet: S2
S2 Table.
Ref ID	Ref Pos	Gene Name	ResF1 - Called Seq	ResF2 - Called Seq	SusF1 - Called Seq	SusF2 - Called Seq	ResF1 - Depth	ResF2 - Depth	SusF1 - Depth	SusF2 - Depth	ResF1 - P not ref	ResF2 - P not ref	SusF1 - P not ref	SusF2 - P not ref	ResF1 - Q call	ResF2 - Q call	SusF1 - Q call	SusF2 - Q call	ResF1 - SNP %	ResF2 - SNP %	SusF1 - SNP %	SusF2 - SNP %	Res-Sus
NC_006089	127574512	CPQ	C>T|C	C>T|C	C>T|C	C>T|C	55	61	70	72	1	1	0.9999	0.9971	60	60	45.2295	25.372	0.3818	0.5409	0.2571	0.2222	0.2217
NC_006089	127629652	CPQ	- > ins AAA	- > ins AAA	- > ins AAA	- > ins AAA	27	22	34	13	1	1	1	0.9999	60	43.4827	60	45.2002	0.5555	0.7272	0.3823	0.3846	0.2579
NC_006089	127629708	CPQ	T>C|T	T>C|T	T>C|T	T>C|T	19	24	45	10	1	1	1	0.9999	35.5582	60	60	41.763	0.7368	0.6666	0.4	0.6	0.2017
NC_006089	127634833	CPQ	C>T|C	C>T|C	C>T|C	C>T|C	23	41	30	14	1	1	1	0.9992	48.9012	60	60	31.2613	0.6956	0.5609	0.5333	0.2857	0.21875
NC_006089	127641109	CPQ	G>T|G	G>T	G>T|G	G>T|G	28	28	31	10	1	1	1	0.9999	43.0813	26.1184	60	55.2757	0.7142	0.8571	0.6451	0.5	0.2131
NC_006089	127647405	CPQ	A>T|A	A>T|A	A>T|A	A>T|A	21	23	26	12	1	1	1	0.9999	45.6424	60	60	53.2951	0.7142	0.6521	0.5	0.4166	0.22485
NC_006089	127647877	CPQ	T>G|T	T>G|T	T>G|T	T>G|T	17	26	22	11	1	1	0.9999	0.989	23.0742	60	60	19.5709	0.7647	0.4615	0.409	0.2727	0.27225
NC_006089	127655566	CPQ	G>A|G	G>A|G	G>A|G	G>A|G	13	21	23	8	1	1	1	0.9983	33.9423	44.233	60	27.8472	0.6923	0.7142	0.5652	0.375	0.23315
NC_006089	127656607	CPQ	G>A|G	G>A|G	G>A|G	G>A|G	21	32	22	16	1	1	0.9982	0.9999	60	60	27.5284	60	0.619	0.5937	0.2272	0.4375	0.274
NC_006089	127658858	CPQ	G>A	G>A|G	G>A|G	G>A|G	22	30	20	13	1	1	1	0.9999	60	39.3232	48.5474	60	1	0.7333	0.6999	0.4615	0.28595
NC_006089	127661070	CPQ	T>G	T>G	T>G|T	T>G|T	19	26	18	18	1	1	1	1	60	23.6689	38.1934	60	1	0.8846	0.7222	0.6111	0.27565
NC_006089	127661073	CPQ	A>T	A>T	A>T|A	A>T|A	19	26	17	18	1	1	1	1	60	23.6689	23.0742	60	1	0.8846	0.7647	0.6111	0.2544
NC_006089	127663364	CPQ	T>C|T	T>C|T	T>C|T	T>C|T	20	34	24	9	1	1	0.9999	0.9969	47.9826	60	47.225	25.1213	0.6499	0.5294	0.2916	0.3333	0.2772
NC_006089	127667803	CPQ	A>G	A>G	A>G|A	A>G	16	23	17	14	1	1	1	1	60	38.9793	55.5063	24.7258	1	0.913	0.647	0.8571	0.20445
NC_006089	127668448	CPQ	C>T|C	C>T|C	C>T|C	C>T|C	18	26	14	13	1	1	0.9984	0.9611	23.0742	60	28.222	13.9314	0.7222	0.6153	0.2857	0.2307	0.41055
NC_006089	127668528	CPQ	G>A|G	G>A|G	G>A|G	G>A|G	17	37	17	15	1	1	0.9998	0.9998	14.609	60	37.1918	38.7044	0.7647	0.6486	0.2941	0.3333	0.39295
NC_006089	127670474	CPQ	G>C	G>C|G	G>C|G	G>C|G	17	32	19	10	1	1	1	1	60	32.0435	60	22.3599	1	0.7812	0.6315	0.6999	0.2249
NC_006089	127670479	CPQ	A>G	A>G|A	A>G|A	A>G|A	13	35	19	10	1	1	1	1	60	37.6918	60	22.3599	1	0.7714	0.6315	0.6999	0.22
NC_006089	127670525	CPQ	A>G	A>G|A	A>G|A	A>G|A	11	33	19	14	1	1	1	1	60	42.7424	60	31.2613	1	0.7575	0.6315	0.7142	0.2059
NC_006089	127670527	CPQ	T>C	T>C|T	T>C|T	T>C|T	11	33	19	15	1	1	1	1	60	42.7424	60	45.9297	1	0.7575	0.6315	0.6666	0.2297
NC_006089	127670534	CPQ	A>C	A>C|A	A>C|A	A>C|A	12	33	21	15	1	1	1	1	60	40.0469	60	45.9297	1	0.7575	0.619	0.6666	0.23595
NC_006089	127679568	CPQ	A>G|A	A>G|A	A>G|A	A>G|A	26	39	19	16	1	1	1	0.9999	60	60	60	43.3834	0.5769	0.6153	0.4736	0.3125	0.20305
NC_006089	127679868	CPQ	G>A|G	G>A|G	G>A|G	G>A|G	23	25	23	16	1	1	1	1	40.9124	60	60	60	0.7391	0.6399	0.4347	0.5	0.22215
NC_006089	127680145	CPQ	T>A|T	T>A|T	T>A|T	T>A|T	18	23	18	9	1	1	0.9999	0.9969	60	60	53.4883	25.1213	0.5555	0.5217	0.3333	0.3333	0.2053
NC_006089	127680195	CPQ	C>G|C	C>G|C	C>G|C	C>G|C	12	27	25	12	1	1	1	0.9543	36.5913	60	60	13.1987	0.6666	0.5555	0.4399	0.25	0.2661
NC_006089	127680211	CPQ	G>A|G	G>A|G	G>A|G	G>A|G	13	27	25	14	1	1	1	0.9984	33.9423	60	60	28.222	0.6923	0.5925	0.4	0.2857	0.29955
NC_006089	127680219	CPQ	T>G|T	T>G|T	T>G|T	T>G|T	14	26	28	14	1	1	1	0.9992	22.7746	60	60	31.2613	0.7142	0.6153	0.3928	0.2857	0.3255
NC_006089	127681382	CPQ	TG>CT|TG	TG>CT|TG	TG>CT|TG	TG>CT|TG	19	25	15	14	1	1	0.9999	0.9999	17.5271	60	45.9297	48.4361	0.7894	0.5199	0.3333	0.3571	0.30945
NC_006089	127681974	CPQ	C>T	C>T|C	C>T|C	C>T|C	13	21	18	12	1	1	1	0.9997	9.34489	60	60	36.5913	0.8461	0.5238	0.5555	0.3333	0.24055
NC_006089	127682197	CPQ	G>A|G	G>A|G	G>A|G	G>A|G	21	37	28	15	1	1	1	0.9996	30.2234	60	60	34.8049	0.7619	0.4594	0.4642	0.3333	0.2119
NC_006089	127687185	CPQ	A>T	A>T|A	A>T|A	A>T|A	15	37	28	12	1	1	1	0.9997	60	18.8348	50.6305	36.5913	1	0.8108	0.7142	0.3333	0.38165
NC_006089	127687237	CPQ	G>A|G	G>A|G	G>A|G	G>A|G	17	40	26	11	1	1	1	0.989	23.0742	60	60	19.5709	0.7647	0.55	0.3846	0.2727	0.3287
NC_006089	127687589	CPQ	TTTTCA > del 6	TTTTCA > del 6 | TTTTCA	TTTTCA > TTTTCT | del 6	TTTTCA > del 6 | TTTTCA	29	43	21	15	1	1	1	0.9999	43.829	28.9295	51.4028	59.7113	0.9333	0.7877	0.657	0.3958	0.3341
NC_006089	127688450	CPQ	A>G	A>G|A	A>G|A	A>G|A	19	42	12	17	1	1	0.9999	1	54.0622	60	53.2951	60	0.9473	0.5714	0.4166	0.5294	0.28635
NC_006089	127689037	CPQ	C>T	C>T	C>T|C	C>T|C	13	22	24	9	1	1	1	0.9999	60	60	22.0925	44.262	1	0.9545	0.7916	0.5555	0.3037
NC_006089	127691096	CPQ	G>T	G>T|G	G>T|G	G>T|G	19	40	22	9	1	1	0.9999	0.9999	13.8571	60	60	44.262	0.8421	0.6499	0.3636	0.4444	0.342
NC_006089	127693398	CPQ	A>G|A	A>G|A	A>G|A	A>G|A	11	31	15	13	1	1	0.9999	0.9995	39.2015	60	60	33.9423	0.6363	0.5806	0.4666	0.3076	0.22135
NC_006089	127694429	CPQ	T>C	T>C|T	T>C|T	T>C|T	23	28	20	10	1	1	1	0.9999	38.9793	11.0733	33.97	41.763	0.913	0.8214	0.6999	0.4	0.31725
NC_006089	127694489	CPQ	C>T	C>T|C	C>T|C	C>T|C	17	34	15	10	1	1	1	0.9999	48.0536	60	60	57.8596	0.9411	0.647	0.5333	0.5	0.2774
NC_006089	127707854	CPQ	T>C|T	T>C|T	T>C|T	T>C|T	13	14	24	18	1	1	1	0.9999	29.7069	31.2613	60	60	0.6923	0.7142	0.5	0.3888	0.25885
NC_006089	127708214	CPQ	G>C|G	G>C|G	G>C|G	G>C|G	22	30	22	20	1	1	0.9999	1	24.9712	60	43.4827	60	0.7727	0.6666	0.2727	0.5	0.3333
NC_006089	127713957		G>T	G>T	G>T|G	G>T|G	20	44	23	14	1	1	1	1	60	60	40.5302	60	0.9499	0.9318	0.7391	0.5714	0.2856
NC_006089	127714947		C>A|C	C>A|C	C>A|C	C>A|C	12	40	22	12	1	1	0.9999	0.9793	52.2825	60	40.88	16.76	0.5833	0.6499	0.2727	0.25	0.35525
NC_006089	127716140		T>C	T>C|T	T>C|T	T>C|T	19	28	16	20	1	1	1	1	60	27.7707	16.7372	60	1	0.7857	0.75	0.6	0.21785
NC_006089	127720468		C>A|C	C>A|C	C>A|C	C>A|C	25	33	33	16	1	1	1	0.9999	35.7082	60	60	60	0.7599	0.6363	0.4242	0.4375	0.26725
NC_006089	127720515		C>T|C	C>T|C	C>T|C	C>T|C	20	35	23	16	1	1	0.9999	0.9999	60	60	60	58.2678	0.6499	0.6857	0.3478	0.375	0.3064
NC_006089	127720519		C>T|C	C>T|C	C>T|C	C>T|C	21	37	22	16	1	1	0.9999	0.9999	60	60	57.1932	52.155	0.619	0.6756	0.3181	0.375	0.30075
NC_006089	127720783		CT>GC	CT>GC	CT>GC|CT	CT>GC|CT	19	20	25	19	1	1	1	1	60	19.5757	47.8541	51.0353	1	0.8785	0.68	0.6842	0.25715
NC_006089	127722755		T>C|T	T>C|T	T>C|T	T>C|T	19	31	16	15	1	1	0.9996	0.9999	40.803	60	35.173	55.6234	0.6315	0.6774	0.3125	0.3333	0.33155
NC_006089	127722767		T>C|T	T>C|T	T>C|T	T>C|T	20	29	19	16	1	1	0.8898	0.9999	48.5474	60	9.07553	43.3834	0.6999	0.6896	0.2105	0.3125	0.43325
NC_006089	127724042		A>G|A	A>G|A	A>G|A	A>G|A	34	47	39	28	1	1	1	0.9975	60	60	60	26.0669	0.6176	0.617	0.4102	0.2142	0.3051
NC_006089	127724347		C>T	C>T|C	C>T|C	C>T|C	20	36	29	18	1	1	1	0.9907	30.0652	47.1667	60	20.308	0.8999	0.75	0.4827	0.2222	0.4725
NC_006089	127725771		T>C	T>C|T	T>C|T	T>C|T	16	27	20	14	1	1	1	0.9999	60	30.432	35.5582	47.9503	1	0.7777	0.6999	0.3571	0.36035
NC_006089	127726054		G>T|G	G>T|G	G>T|G	G>T|G	17	28	25	13	1	1	1	0.9995	40.803	60	60	33.9423	0.7058	0.5	0.4799	0.3076	0.20915
NC_006089	127732919		T>C	T>C	T>C|T	T>C|T	32	27	17	13	1	1	1	1	60	60	23.0742	60	1	0.9259	0.7647	0.5384	0.3114
NC_006089	127733122		T>C|T	T>C|T	T>C|T	T>C|T	20	24	23	9	1	1	0.9999	0.9999	14.7332	60	54.7897	44.262	0.8	0.5833	0.3043	0.4444	0.3173
NC_006089	127733839		T>G	T>G|T	T>G|T	T>G|T	17	21	16	14	1	1	1	0.9999	60	27.48	43.3834	60	1	0.7619	0.6875	0.5	0.2872
NC_006089	127738577		AT>GC|GT	AT>GC|GT	AT>GC|AT	AT>GC|AT	24	21	27	11	1	1	1	0.9998	53.8233	34.5431	60	49.6007	0.8541	0.724	0.5185	0.4318	0.3139
NC_006089	127738920		A>G	A>G|A	A>G|A	A>G|A	22	26	20	14	1	1	1	0.9999	60	47.4026	60	60	0.9545	0.7307	0.6	0.5	0.2926
NC_006089	127739908		A>T|A	A>T|A	A>T|A	A>T|A	22	23	22	11	1	1	0.9999	0.9999	27.5284	60	60	55.6234	0.7727	0.6086	0.3636	0.5454	0.23615
NC_006089	127740425		TTG > del 3	TTG > del 3 | TTG	TTG > del 3 | TTG	TTG > del 3 | TTG	26	30	13	10	1	1	1	0.9995	60	54.119	43.6048	33.2449	0.9753	0.7016	0.6593	0.4	0.3088
NC_006089	127745172		T>C	T>C	T>C|T	T>C|T	31	39	32	15	1	1	1	1	60	48.0378	60	45.9297	0.9677	0.8974	0.5625	0.6666	0.318
NC_006089	127750244		CC>TA|CC	CC>TA|CC	CC>TA|CC	CC>TA|CC	17	20	14	10	1	1	0.9992	0.9361	60	60	31.2613	15.2271	0.5882	0.55	0.2857	0.3	0.27625
NC_006089	127751488		G > del 1	G > del 1	G > del 1 | G	G > del 1 | G	15	26	22	9	1	1	1	0.9999	60	10.6425	46.0287	44.262	1	0.8461	0.6818	0.4444	0.35995
NC_006089	127751513		C>T	C>T|C	C>T|C	C>T|C	17	28	21	10	1	1	1	0.9999	21.1682	42.0585	59.5617	50.1198	0.8823	0.75	0.6666	0.5	0.23285
NC_006089	127751821		T>C	T>C|T	T>C|T	T>C|T	17	27	24	12	1	1	1	0.9999	60	30.432	60	53.2951	1	0.7777	0.625	0.4166	0.36805
NC_006089	127754994		C>T|C	C>T|C	C>T|C	C>T|C	27	36	23	10	1	1	1	0.9905	57.4197	60	60	20.2118	0.7037	0.6111	0.5652	0.3	0.2248
